# Supplementary material for: Calcification response of a key phytoplankton family to millennial-scale environmental change
Source: Sci Rep. 2016 Sep 28;6:34263. doi: 10.1038/srep34263 (PMC5039703; doi:10.1038/srep34263)
Supplement: Supplementary Dataset 1 [file srep34263-s2.txt]

Species	 Strain	 Exp no.	 Duplicate	 sqrt(A)	 R_s	 T	 R_s - R_c	 log(AR)	 ARcv	 Count	 PIC:POC
goc	1211	1	 A	3.60742784	3.738727584	0.200105182	0.809454611	-2.891907151	0.192833667	2542	1.242382271
goc	1211	2	 A	3.570784442	3.735819559	0.195665394	0.929022039	-2.904134554	0.189219073	1120	2.355319149
goc	1211	3	 A	3.620839334	3.582157738	0.165822711	0.747090774	-3.083541926	0.237764573	662	0.84592145
goc	1211	4	 A	3.481550107	3.7027026	0.155397237	0.863620031	-3.109248247	0.257559393	335	1.381974249
ehux	1216	1	 A	2.507681002	2.63512502	0.084583616	0.41342471	-3.389373119	0.148900323	1404	0.795305164
ehux	1216	2	 A	2.420996593	2.619410519	0.087233961	0.419255465	-3.323340831	0.169313502	1794	0.849315068
ehux	1216	3	 A	2.476825507	2.570574348	0.079898802	0.445525018	-3.433972122	0.139882839	1756	0.779081134
ehux	1216	4	 A	2.404969811	 NA	0.084869003	 NA	-3.344183709	0.186115147	1422	0.819219791
ehux	1256	1	 A	2.297223928	2.463713768	0.062846553	0.263094807	-3.598760588	0.143510338	239	0.422193878
ehux	1256	2	 A	2.297530537	2.486266473	0.061040876	0.310003433	-3.62804641	0.15522095	252	0.684254606
ehux	1256	3	 A	2.442814825	2.51808182	0.0620211	0.333277407	-3.673431623	0.159276497	272	0.487357775
ehux	1256	4	 A	2.441535478	2.55861767	0.061519428	0.298493907	-3.681029387	0.121908663	257	0.526610644
goc	1314	1	 A	4.05390645	4.317564672	0.227735552	0.754321723	-2.879251155	0.191735689	2105	1.005707763
goc	1314	2	 A	4.03019479	4.23412164	0.197566488	0.824817877	-3.015494811	0.230597599	1906	1.363636364
goc	1314	3	 A	3.948556591	4.233461669	0.206192876	0.761677691	-2.952293347	0.22359442	1881	0.990960452
goc	1314	4	 A	3.869230818	4.247272728	0.240876285	0.887272728	-2.776527549	0.193997215	3253	1.385964912
goc	1211	1	 B	3.611192086	3.723233696	0.199672654	0.825973732	-2.895113921	0.232505468	747	1.831858407
goc	1211	2	 B	3.601546815	3.77107438	0.222965682	0.951253444	-2.782100835	0.199360551	1467	1.595744681
goc	1211	3	 B	3.628122999	3.650131867	0.212335681	0.823922717	-2.838302291	0.192794621	509	1.752362949
goc	1211	4	 B	3.655724651	3.679064466	0.212907659	0.863089623	-2.84319107	0.212505762	1703	1.427098675
ehux	1216	1	 B	2.443181556	2.626975633	0.080460977	0.406163402	-3.413284077	0.149144443	1347	0.806054872
ehux	1216	2	 B	2.420222721	2.621626722	0.08646041	0.413615703	-3.331928222	0.159981306	2101	1.165876777
ehux	1216	3	 B	2.533004491	2.547016592	0.08233226	0.437822776	-3.42639841	0.188147688	464	0.872636816
ehux	1216	4	 B	2.39102619	2.523706851	0.074636541	0.362343215	-3.466847709	0.199427157	318	0.766329347
ehux	1256	1	 B	2.264036322	2.469147382	0.063579461	0.28221073	-3.572613997	0.148787472	113	0.52027972
ehux	1256	2	 B	2.414582893	2.475812842	0.063258001	0.310819672	-3.642060221	0.184960915	296	0.786713287
ehux	1256	3	 B	2.469310101	2.525867294	0.055492106	0.328223616	-3.795453302	0.135871642	111	0.388023952
ehux	1256	4	 B	2.406191448	2.563658533	0.063537251	0.308862615	-3.634174099	0.159232511	373	0.665869219
goc	1314	1	 B	4.036990606	4.340680697	0.227328393	0.761076935	-2.876859156	0.207282079	2083	0.942702703
goc	1314	2	 B	4.146859677	4.131315188	0.184058918	0.765320565	-3.114850707	0.224815635	1156	1.093902439
goc	1314	3	 B	3.846225783	4.205482821	0.230846016	0.761025928	-2.813096737	0.233264794	2012	1.044083527
goc	1314	4	 B	3.834027089	 NA	0.190314329	 NA	-3.002993922	0.22257069	1664	1.230566535
