# Supplementary material for: Calcification response of a key phytoplankton family to millennial-scale environmental change
Source: Sci Rep. 2016 Sep 28;6:34263. doi: 10.1038/srep34263 (PMC5039703; doi:10.1038/srep34263)
Supplement: Supplementary Dataset 2 [file srep34263-s3.txt]

Age (ka)	 SST (degC)	 pCO_2 (ppm)	 CO_2aq (M)
117.5	11.82406768	267.5833333	1.10E-05
122.5	11.67651802	272.1	1.13E-05
127.5	11.43114259	270.75	1.13E-05
132.5	10.83760055	260.6384615	1.11E-05
137.5	10.87585738	203.60625	8.65E-06
142.5	11.46893934	193.6571429	8.07E-06
147.5	11.449893	196.9	8.21E-06
152.5	12.02756695	196.1	8.03E-06
157.5	11.13190786	187.3333333	7.89E-06
162.5	10.40355701	195.625	8.44E-06
167.5	9.546407447	191.225	8.48E-06
482.5	12.75749795	229.5571429	9.18E-06
487.5	12.30873409	228.94	9.29E-06
492.5	11.91090942	240.2111111	9.87E-06
497.5	12.08079616	241.8	9.88E-06
502.5	13.32221809	234.7428571	9.22E-06
507.5	13.88341355	231.4166667	8.94E-06
512.5	13.82137906	236.3285714	9.14E-06
517.5	14.07924733	238.75	9.16E-06
522.5	14.68533324	245.4875	9.25E-06
527.5	15.47016598	235.7	8.67E-06
532.5	13.90856609	221.7	8.56E-06
537.5	11.73950931	199.9333333	8.26E-06
542.5	11.83521059	208.875	8.60E-06
547.5	12.3105709	208.26	8.45E-06
552.5	11.77496136	212.3285714	8.76E-06
557.5	11.70567283	231.3833333	9.57E-06
562.5	12.58975361	235.3692308	9.46E-06
567.5	12.61978669	249.9214286	1.00E-05
572.5	13.28267266	250.8285714	9.87E-06
577.5	15.33045571	251.0636364	9.28E-06
582.5	13.4805772	230.3923077	9.01E-06
