# Supplementary material for: Calcification response of a key phytoplankton family to millennial-scale environmental change
Source: Sci Rep. 2016 Sep 28;6:34263. doi: 10.1038/srep34263 (PMC5039703; doi:10.1038/srep34263)
Supplement: Supplementary Dataset 3 [file srep34263-s4.txt]

Sample	Age	N_C	N_M	N_Mcv	N_Mp	N_Mm	N_A	N_Acv	N_Ap	N_Am	N_AR	N_ARcv	N_ARp	N_ARm	E_C	E_M	E_Mcv	E_Mp	E_Mm	E_A	E_Acv	E_Ap	E_Am	E_AR	E_ARcv	E_ARp	E_ARm	G_C	G_M	G_Mcv	G_Mp	G_Mm	G_A	G_Acv	G_Ap	G_Am	G_AR	G_ARcv	G_ARp	G_ARm
1001D	104	502	1.590739544	1.916141659	1.637587213	1.545232081	5.91929468	1.393795551	6.007667395	5.832221927	0.040759124	1.336798138	0.041290623	0.040234467	257	1.1506646	1.421861378	1.176206909	1.125676963	4.978279261	1.207588097	5.037200188	4.920047541	0.038226152	1.274815171	0.038809513	0.037651559	6	3.281379983	2.188344181	4.517603887	2.383443715	7.947883275	1.176727181	8.493853162	7.437007369	0.054039337	1.719668667	0.067426395	0.04331019
1002D	105.9245283	612	1.696521571	1.703301894	1.733439928	1.660389491	5.781814814	1.314683092	5.846113394	5.718223423	0.045029158	1.292965325	0.045499273	0.044563901	264	1.267522956	1.420050313	1.295178064	1.24045835	5.018035528	1.176384781	5.068456775	4.968115874	0.041608872	1.30756049	0.042301296	0.040927783	33	2.819015093	1.702831823	3.092710287	2.569541069	7.451728561	1.272890202	7.77139151	7.145214402	0.051137862	1.273198678	0.053333815	0.049032325
1003D	109.4528302	716	1.557946609	1.818101701	1.593143724	1.5235271	5.647190786	1.385510322	5.716427051	5.578793097	0.042838533	1.310180063	0.043273244	0.042408189	359	1.181670507	1.385786898	1.202194811	1.161496602	4.862971071	1.198935843	4.909761284	4.816626771	0.040660674	1.305380035	0.041236609	0.040092784	24	2.951663823	1.832247581	3.340014165	2.608467777	7.76996866	1.288547503	8.182639613	7.378109734	0.050288502	1.312593337	0.053159627	0.047572445
1004D	112.3396226	641	1.499198162	1.631811038	1.528477309	1.470479879	5.476229109	1.268549916	5.527923353	5.425018282	0.043168538	1.293503941	0.043609579	0.042731956	320	1.206133154	1.339139463	1.225984653	1.186603096	4.942900815	1.150162482	4.981709953	4.904394012	0.040499823	1.258827684	0.041024321	0.03998203	17	2.433109734	1.59742103	2.725826108	2.171827087	7.14166107	1.25768409	7.550033659	6.755376882	0.047042842	1.244567261	0.049606535	0.044611642
1005D	115.2264151	748	1.506883929	1.783991452	1.539116986	1.475325915	5.497751868	1.35388667	5.558994708	5.437183734	0.043135299	1.317937978	0.043572914	0.042702078	358	1.163101075	1.410651246	1.184443998	1.142142739	4.842570663	1.216780177	4.893049029	4.792613049	0.040274876	1.295770031	0.0408302	0.039727106	22	3.536238932	2.163824287	4.168801052	2.999660004	8.236576163	1.465134189	8.935356814	7.592442956	0.055201672	1.308670759	0.058460235	0.052124741
1006D	115.8679245	1347	1.685277521	1.698839901	1.709788359	1.66111806	5.369597634	1.328945432	5.411366185	5.328151481	0.049979226	1.263998093	0.050299283	0.049661205	693	1.407096233	1.339054475	1.422788897	1.391576651	4.8489327	1.15723077	4.875905522	4.822109087	0.048627873	1.231210142	0.049013612	0.04824517	55	3.178758964	1.830686142	3.448803481	2.929859184	7.647344396	1.331956949	7.948714575	7.357400465	0.055465424	1.284095593	0.057367457	0.053626453
1007D	117.1509434	442	1.61893454	1.927801793	1.670276318	1.569170931	5.80276548	1.439668634	5.904223653	5.703050764	0.042737338	1.343174079	0.043341317	0.042141776	205	1.163593429	1.49946076	1.196986082	1.131132339	4.84125379	1.304968325	4.932098054	4.752082785	0.040308366	1.321999369	0.041101943	0.039530111	8	3.436653487	2.177222013	4.524831344	2.610171804	8.315714577	1.362636636	9.277054345	7.453994161	0.052883123	1.422188995	0.059895703	0.046691574
1008D	122.2830189	865	1.76673283	1.94485462	1.8071464	1.727223037	5.913855085	1.424777434	5.985469664	5.843097356	0.045331028	1.324532995	0.045766303	0.044899894	382	1.245468588	1.408013962	1.267465574	1.223853362	4.902429183	1.18028333	4.944182204	4.861028762	0.042339575	1.291824623	0.042897913	0.041788504	33	3.153296264	1.853391494	3.510846746	2.832159318	7.873194675	1.294386079	8.234908908	7.527368557	0.052670689	1.342412275	0.055441003	0.050038804
1009D	122.9245283	1250	1.919257787	1.926277308	1.955178331	1.883997175	5.908326192	1.41115202	5.966162118	5.851050928	0.04931367	1.312336235	0.04969425	0.048936004	546	1.343108591	1.413181235	1.363135418	1.323375993	4.940195424	1.158545616	4.971407451	4.909179356	0.045136267	1.292862272	0.045635166	0.044642823	75	4.681703739	1.848020431	5.025746429	4.361212849	9.195380093	1.337071018	9.509041651	8.892064854	0.061955535	1.308875116	0.063911403	0.060059521
1010D	123.5660377	653	1.934721183	2.013153111	1.988428619	1.882464385	6.077811127	1.463807487	6.169118149	5.987855508	0.047646203	1.327902711	0.048177933	0.047120341	270	1.260951527	1.507954292	1.29286968	1.229821364	4.800572604	1.273109113	4.871637459	4.730544405	0.044237394	1.333751405	0.045019571	0.043468807	34	3.198436701	1.731004962	3.514030961	2.911185884	7.830915467	1.258542369	8.145912285	7.52809936	0.053857931	1.314736707	0.056445633	0.05138886
1011D	124.2075472	438	1.887681478	1.962129652	1.949466538	1.827854591	5.855558702	1.436382342	5.957759848	5.755110745	0.049159439	1.3133443	0.04980389	0.048523327	183	1.330066708	1.460258941	1.367818361	1.293356998	4.919220446	1.179686103	4.979679764	4.859495178	0.044984169	1.303589908	0.045874482	0.044111136	34	5.006951275	1.981280471	5.629880503	4.452947278	9.59643201	1.403852888	10.17127126	9.05408036	0.06214975	1.24732832	0.064550551	0.059838241
1012D	126.7735849	1082	2.446674487	2.265503024	2.508265568	2.38659579	6.693195801	1.534742794	6.780928714	6.606597993	0.052138269	1.339464002	0.052603595	0.051677059	360	1.318465865	1.520104136	1.347890018	1.289684035	4.888370064	1.203658577	4.936361689	4.840845017	0.045014609	1.323472256	0.045684452	0.044354588	121	5.226169165	1.836008117	5.522962099	4.945325289	9.556891173	1.338585983	9.813635835	9.306863472	0.065273847	1.264394348	0.066680871	0.063896514
1013D	127.4150943	1129	2.710592283	2.221398365	2.775749551	2.646964502	7.186773265	1.54112939	7.279881231	7.094856127	0.051915135	1.332368088	0.052360403	0.051473654	339	1.36775961	1.509432542	1.398690427	1.337512801	4.969363769	1.177345573	5.013624033	4.925494234	0.045560586	1.383042213	0.046370143	0.044765163	116	5.442473174	1.80536329	5.749336432	5.151988338	10.00794269	1.334250219	10.27951914	9.74354107	0.063432203	1.262619655	0.06482055	0.062073591
1014D	128.6981132	866	2.809039947	2.190951572	2.884915442	2.735160036	7.323475031	1.536011325	7.431066458	7.217441377	0.05230134	1.34280915	0.052827848	0.05178008	216	1.356997853	1.504279782	1.395226912	1.319816265	4.856396581	1.212255213	4.920418017	4.793208153	0.046788449	1.360887014	0.047779774	0.045817693	97	4.547057599	1.75125456	4.813254564	4.295582652	9.119326473	1.316519409	9.377536548	8.868226201	0.060928014	1.258544535	0.062367328	0.059521916
1015D	129.3396226	849	2.311121518	2.073261237	2.369683361	2.254006909	6.417595312	1.48417515	6.505155504	6.331213691	0.052455979	1.320811144	0.052959301	0.051957441	307	1.385130032	1.444299601	1.414499078	1.356370772	4.844374348	1.195202453	4.893927308	4.795323131	0.047936322	1.338796784	0.048741254	0.047144683	88	4.395921533	1.851518315	4.694274846	4.116530616	8.914776204	1.340198957	9.197435174	8.640804014	0.060941757	1.28072862	0.062570545	0.059355369
1016D	129.9811321	712	2.410561632	2.064255007	2.476934344	2.345967464	6.768974202	1.495359193	6.871819197	6.667668406	0.050508522	1.335218979	0.051058722	0.049964251	260	1.396624943	1.505600843	1.43252065	1.361628701	5.029423083	1.225542917	5.093262658	4.96638368	0.045691272	1.376353402	0.046605472	0.044795004	65	3.818132362	1.808284913	4.109235264	3.54765152	8.438696869	1.320802327	8.735011362	8.15243414	0.057473628	1.304389561	0.059399546	0.055610153
1017D	131.5849057	1088	2.189683649	1.883310729	2.232112976	2.148060843	6.345657748	1.407763455	6.411794762	6.280202931	0.050547202	1.331016056	0.050987295	0.050110906	365	1.430083754	1.520128528	1.461778344	1.399076373	4.964316085	1.208894998	5.013855821	4.915265828	0.0477093	1.364271967	0.048491328	0.046939883	89	3.702022023	1.885270669	3.959392471	3.4613813	8.013976248	1.304445447	8.242959654	7.791353835	0.060214021	1.382070669	0.062315173	0.058183716
1018D	132.5471698	1418	2.074618758	1.736782463	2.105256265	2.044427114	6.013620737	1.343704861	6.060985804	5.966625816	0.051911665	1.284724039	0.052258207	0.051567421	564	1.485891118	1.431808012	1.508519472	1.463602198	5.035189086	1.180886934	5.0705644	5.000060573	0.048528182	1.316658953	0.049093586	0.04796929	118	3.262359436	1.593357103	3.405306762	3.125412725	7.667717982	1.241747569	7.82208624	7.51639617	0.056697423	1.250423369	0.057875952	0.055542892
1019D	133.1886792	1830	2.138401204	1.683115777	2.164586187	2.112532981	6.181825063	1.35978165	6.226395693	6.137573485	0.051338696	1.279215199	0.05163507	0.051044023	701	1.536991874	1.41582552	1.557310208	1.516938634	5.070407005	1.218652519	5.1084184	5.032678449	0.04967502	1.315188555	0.05019173	0.049163629	150	3.35550745	1.627364123	3.491611088	3.224709158	7.850832133	1.285318666	8.013391981	7.691569978	0.056287943	1.250725452	0.057325602	0.055269067
1020D	133.8301887	1670	2.043213615	1.640095632	2.068100868	2.018625852	5.880156328	1.315605206	5.919757653	5.840819924	0.052876314	1.2634724	0.05317978	0.05257458	663	1.5472674	1.431350774	1.568967876	1.525867064	5.068739814	1.186716735	5.102551534	5.035152145	0.050031795	1.293893817	0.050534953	0.049533647	135	2.922483465	1.491486552	3.024787268	2.823639761	7.282281232	1.204620844	7.399901502	7.166530517	0.054875893	1.231344697	0.055867629	0.053901762
1021D	135.754717	1285	1.992901632	1.605371413	2.019392243	1.966758529	6.01078408	1.293572267	6.054101355	5.967776742	0.049902222	1.26573503	0.050231353	0.049575247	498	1.516311574	1.392169192	1.538960394	1.493996075	5.145750639	1.189915671	5.186002214	5.105811481	0.047934263	1.297923593	0.048497669	0.047377402	90	2.709237016	1.441782383	2.815765616	2.606738703	7.247256092	1.217695866	7.399292446	7.098343691	0.051240965	1.220630668	0.052329198	0.050175362
1022D	136.3962264	1661	1.911831045	1.530889238	1.931912307	1.891958517	5.898572005	1.248698608	5.930804821	5.866514369	0.049244745	1.245487793	0.049510715	0.048980203	643	1.506347523	1.359443315	1.524700091	1.488215862	5.185916366	1.157890676	5.215984737	5.156021329	0.04706712	1.261938083	0.047500937	0.046637265	119	2.902321859	1.616455601	3.032945338	2.777324098	7.299174177	1.210761347	7.428270185	7.17232173	0.054308235	1.280815835	0.055554466	0.053089961
1023D	139.4886878	1946	1.865499524	1.55028846	1.884133044	1.847050284	5.878970178	1.255339847	5.909354691	5.848741896	0.048291864	1.264898185	0.0485498	0.048035298	780	1.436515023	1.392946237	1.453663376	1.419568964	5.128823161	1.171484554	5.157970916	5.09984012	0.045636706	1.286452	0.046050167	0.045226958	109	2.471955673	1.304780989	2.53575433	2.409762168	6.84606032	1.125932599	6.924281474	6.768722802	0.050922569	1.192284838	0.051787648	0.050071941
1024D	143.3167421	2020	1.87311846	1.554780798	1.891602272	1.854815262	5.902760469	1.277692924	5.935032731	5.870663689	0.048196246	1.250246737	0.048436342	0.04795734	803	1.459175052	1.372403493	1.475567305	1.442964903	5.11587544	1.155499403	5.142035343	5.089848625	0.04653269	1.277574718	0.046936689	0.046132169	143	2.629179936	1.323304094	2.691497625	2.568305122	7.116033912	1.145628513	7.197397701	7.035589908	0.051108602	1.173969078	0.051798715	0.050427684
1025D	152.2488688	2000	1.751332256	1.520950772	1.767831082	1.734987411	5.617925825	1.246500262	5.645673356	5.590314669	0.04853279	1.254633404	0.048779591	0.048287236	870	1.4466801	1.3711933	1.462246493	1.431279421	5.046580923	1.154825516	5.071270136	5.022011908	0.047087687	1.279300629	0.047482553	0.046696104	126	2.582794736	1.440453448	2.668149291	2.500170688	6.97936993	1.190331824	7.088547652	6.871873761	0.051688779	1.220323189	0.052613848	0.050779975
1026D	155.6515837	2045	1.761958236	1.570273387	1.779628154	1.744463762	5.5500365	1.265137319	5.578975305	5.521247804	0.049725889	1.256180273	0.049977316	0.049475728	924	1.432835086	1.398326773	1.448726423	1.417118064	4.961048509	1.154226444	4.984512595	4.937694878	0.047848321	1.282052721	0.048241027	0.047458812	120	2.654756544	1.400026401	2.737568854	2.574449332	7.005547648	1.183431563	7.114086093	6.898665157	0.052831419	1.196849596	0.053705193	0.051971861
1027D	159.0542986	1962	1.594987199	1.52960282	1.610364854	1.579756387	5.417276298	1.233935856	5.44304625	5.391628354	0.04667845	1.251978872	0.046915873	0.04644223	919	1.318219776	1.357544424	1.331579114	1.304994467	4.929660668	1.13938631	4.950925936	4.90848674	0.044441938	1.260103755	0.044782166	0.044104296	80	2.592903286	1.458765411	2.704708399	2.485719886	6.943992	1.148439203	7.0522791	6.837367639	0.052288142	1.255205623	0.053633961	0.050976094
1028D	161.1809955	1811	1.575827733	1.551269659	1.592170641	1.559652578	5.564051007	1.259169501	5.594263706	5.534001477	0.044305005	1.274303793	0.044558089	0.04405336	809	1.274179462	1.374524825	1.288509981	1.260008325	4.954966886	1.188808502	4.985188107	4.924928871	0.042628512	1.295621861	0.043018444	0.042242115	97	2.70055589	1.634834216	2.838756502	2.569083369	7.29775043	1.216513636	7.444427885	7.153962958	0.05054758	1.291688651	0.05187842	0.049250881
1029D	164.158371	1257	1.475788688	1.611406636	1.495782619	1.456062013	5.342171458	1.303552588	5.382264921	5.302376659	0.044104018	1.28857605	0.044420542	0.043789749	651	1.257483271	1.368254536	1.273031112	1.24212532	4.9111068	1.189643955	4.944645992	4.877795103	0.042634763	1.297414102	0.043072071	0.042201895	35	3.474208055	2.236523102	3.980563076	3.032264877	8.147959332	1.394558626	8.619123903	7.702550981	0.055120513	1.441671421	0.0586363	0.05181553
1030D	166.7104072	1036	1.429013833	1.59354881	1.449851823	1.408475337	5.304577266	1.289529027	5.346649413	5.262836181	0.043160948	1.291986934	0.043505844	0.042818786	525	1.186641272	1.32389284	1.201261457	1.172199024	4.885259374	1.152885213	4.915686659	4.855020428	0.040552601	1.266672089	0.04097315	0.040136369	26	2.795321198	1.894876257	3.168617396	2.466003188	7.144552742	1.263478338	7.479871398	6.824266243	0.054013194	1.415092408	0.057819082	0.050457825
1031D	169.2624434	1621	1.447100825	1.634818219	1.464875942	1.429541395	5.145420723	1.292913345	5.178357154	5.112693782	0.045750744	1.260874154	0.046014913	0.045488092	886	1.248546548	1.326601678	1.260457734	1.236747921	4.790091775	1.157441157	4.813678959	4.766620169	0.043946035	1.2335601	0.044257032	0.043637223	63	3.223230126	1.825279978	3.477088419	2.98790574	7.62228697	1.27365808	7.858157175	7.393496638	0.056518949	1.350356415	0.058698775	0.054420074
1041D	480.8	5491	2.372490531	1.580858695	2.387198639	2.357873044	5.925034984	1.28385808	5.945047936	5.905089401	0.060701416	1.255046475	0.060887794	0.060515608	2179	1.910427401	1.411095414	1.924573135	1.896385639	5.188137863	1.16048116	5.204706229	5.17162224	0.059654607	1.274312043	0.059965197	0.059345625	711	3.620331654	1.346984944	3.661000932	3.580114163	7.388015769	1.158066678	7.428788759	7.347466562	0.066525377	1.217922775	0.067019061	0.06603533
1042D	484.3454545	6572	2.409333345	1.580686853	2.422979406	2.395764138	5.862434888	1.293191861	5.881057602	5.843871144	0.062634058	1.237247014	0.062798755	0.062469794	2772	1.89189067	1.400960293	1.904044806	1.879814117	5.079548854	1.171327263	5.09482859	5.064314944	0.060980226	1.246806862	0.06123625	0.060725273	1038	3.682768346	1.334144218	3.715870014	3.649961553	7.354208955	1.175862358	7.391281249	7.317322603	0.068139848	1.206154922	0.068537427	0.067744576
1043D	487.1818182	5766	2.113636893	1.557716713	2.12601008	2.101335717	5.560944064	1.285309005	5.579356085	5.542592804	0.059475527	1.238304507	0.059643177	0.059308348	2785	1.775280541	1.384138849	1.786249882	1.764378564	4.998705879	1.162669114	5.013002433	4.984450098	0.058615345	1.244879849	0.058859138	0.058372562	593	3.39276304	1.351686911	3.435009686	3.351035979	7.311871456	1.174853286	7.360417196	7.2636459	0.063320074	1.216253866	0.06383119	0.062813051
1044D	488.6	6045	2.24191294	1.560309621	2.254777969	2.229121315	5.620090855	1.286514497	5.638331505	5.601909216	0.062091828	1.24767953	0.062268801	0.061915358	2974	1.888580225	1.397563222	1.900207912	1.87702369	5.04358711	1.166661108	5.057863388	5.029351128	0.061525742	1.249840352	0.061777863	0.061274649	592	3.546174002	1.359883256	3.591260631	3.501653415	7.260278937	1.196449295	7.313996402	7.206955999	0.066889938	1.210700247	0.067417645	0.066366361
1045D	490.0181818	3069	2.121866112	1.589256016	2.139684446	2.104196161	5.583579987	1.288982522	5.609224373	5.558052843	0.059344377	1.282062698	0.059611142	0.059078805	1440	1.775959522	1.437969199	1.793040626	1.759041139	4.999113038	1.175832826	5.02049716	4.977819998	0.0586306	1.289818959	0.05902514	0.058238697	240	3.607101122	1.350533019	3.677751595	3.537807862	7.380452835	1.177983235	7.458904024	7.302826779	0.066384167	1.225130451	0.067259968	0.065519771
1046D	491.4363636	3445	2.105136297	1.603422647	2.122138484	2.088270329	5.503337896	1.312170752	5.528870744	5.47792296	0.060168843	1.247981627	0.060396366	0.059942178	1565	1.777749118	1.406563316	1.793145965	1.762484476	4.934784627	1.174915802	4.954933544	4.914717643	0.059841005	1.257620132	0.060188745	0.059495273	364	3.380069538	1.387439297	3.438584281	3.322550545	7.262226343	1.183477375	7.326632437	7.198386423	0.063731138	1.230567743	0.064427976	0.063041837
1047D	492.5	2927	1.954028924	1.592996594	1.970918492	1.93728409	5.551028905	1.306626063	5.578537971	5.523655492	0.05513171	1.269926681	0.055375757	0.054888739	1277	1.638353916	1.420640746	1.654530554	1.622335439	4.967611923	1.167591808	4.989197666	4.946119571	0.054603055	1.287118265	0.054990095	0.054218739	239	3.154358936	1.334174697	3.213737842	3.09607715	7.234733322	1.155843766	7.302829045	7.167272564	0.059814714	1.215623321	0.060574972	0.059063997
1048D	494.6272727	1423	2.039434714	1.63216784	2.066093847	2.013119567	5.751447208	1.339889534	5.796230428	5.707009996	0.054560056	1.290756778	0.054930457	0.054192153	665	1.639374793	1.417124361	1.661688453	1.617360767	5.01159015	1.180628516	5.043964016	4.979424071	0.053919473	1.298724791	0.05446878	0.053375706	122	3.320358691	1.417498365	3.42691404	3.21711654	7.362444513	1.203132049	7.486748752	7.240204126	0.061331369	1.242716886	0.062549914	0.060136563
1049D	496.7545455	3855	2.195192388	1.612985159	2.212160756	2.178354175	5.742267772	1.302216426	5.766742084	5.71789733	0.058867845	1.283028532	0.059104615	0.058632023	1722	1.779758471	1.433509885	1.795271075	1.764379909	5.042799647	1.164638913	5.061355012	5.024312307	0.057994153	1.297965987	0.058359779	0.057630817	335	3.717217785	1.429126995	3.790447018	3.645403299	7.564117615	1.213605186	7.644549787	7.48453171	0.065934286	1.233924723	0.066695869	0.065181398
1050D	498.1727273	3395	2.143353785	1.639986378	2.161628482	2.125233585	5.845164925	1.32069585	5.873135839	5.817327222	0.055966664	1.273156377	0.056199111	0.055735177	1322	1.665159696	1.458633709	1.682538257	1.647960635	4.993504816	1.171434354	5.015282967	4.971821234	0.055065348	1.300509171	0.055464727	0.054668845	400	3.410709107	1.341311701	3.461155939	3.360997545	7.501788558	1.164580664	7.559155824	7.44485666	0.061253112	1.20374785	0.061823692	0.060687799
1051D	501.0090909	3901	2.258838836	1.607708966	2.27607613	2.241732084	5.885331266	1.314210193	5.911134311	5.859640856	0.058379394	1.233937791	0.058576209	0.058183241	1459	1.774279586	1.395461893	1.789825932	1.758868274	5.06342203	1.167811914	5.084028311	5.042899268	0.057462772	1.253554268	0.057803745	0.057123811	598	3.455021771	1.344311437	3.497079777	3.413469581	7.459854209	1.168008169	7.50738014	7.412629145	0.062572857	1.205919831	0.063053812	0.062095572
1052D	503.1363636	3417	2.138770198	1.680281378	2.157842619	2.119866351	6.000243107	1.342615647	6.03056128	5.970077356	0.053695954	1.261128121	0.053909495	0.053483259	1254	1.568589266	1.414744255	1.584033098	1.553296006	4.98663498	1.175123357	5.009411111	4.963962405	0.051979079	1.273838867	0.052335565	0.051625021	429	3.388900133	1.355664749	3.43905518	3.339476545	7.596045937	1.16595903	7.652565968	7.539943349	0.059732144	1.213651586	0.060293182	0.059176327
1053D	505.2636364	2244	2.407233652	1.617404013	2.431791905	2.382923409	6.306303827	1.305469298	6.341890317	6.270917024	0.056090152	1.295518806	0.056397559	0.055784421	717	1.736005351	1.446620644	1.760109204	1.712231588	5.177747476	1.183806431	5.210478202	5.145222356	0.054371394	1.331037778	0.054955156	0.053793834	290	3.465438545	1.346541359	3.526519125	3.405415902	7.516180813	1.161215382	7.58244081	7.450499835	0.062057329	1.246850497	0.062866531	0.061258544
1054D	506.6818182	3113	2.681864571	1.603783063	2.70466615	2.659255219	6.227362002	1.318385112	6.25828921	6.19658763	0.063681221	1.244230502	0.063931117	0.063432303	1118	1.995100842	1.405479582	2.015514394	1.974894043	5.160159341	1.16769217	5.184140115	5.136289498	0.062805965	1.263141007	0.06324629	0.062368705	671	3.900031556	1.351358089	3.945630918	3.854959182	7.619166296	1.190781128	7.670698489	7.5679803	0.068428599	1.198848991	0.068909376	0.067951177
1055D	507.7454545	3500	2.492918801	1.597710024	2.512741869	2.473252118	6.191659643	1.284789753	6.217942086	6.165488293	0.05970741	1.262048224	0.059942759	0.059472985	1107	1.853617524	1.438044478	1.873967596	1.833488441	5.18564412	1.162949091	5.209225749	5.162169243	0.05792243	1.282193605	0.058356789	0.057491304	594	3.642820684	1.337831642	3.686583787	3.59957709	7.510495947	1.157826011	7.55579093	7.465472496	0.065307879	1.206586843	0.065813042	0.064806593
1056D	510.5818182	4276	2.486136973	1.616134442	2.504454891	2.467953035	6.282742265	1.31919143	6.309414547	6.256182736	0.058254824	1.253798248	0.058456667	0.058053678	1380	1.811738915	1.439954427	1.829608704	1.79404366	5.126112635	1.174281984	5.148329736	5.10399141	0.057602868	1.283037701	0.057990628	0.0572177	879	3.605291679	1.318114418	3.639035767	3.571860493	7.623170517	1.169171553	7.663463805	7.583089086	0.063207362	1.198023705	0.063593721	0.06282335
1057D	513.0980392	2271	2.398985437	1.667519861	2.424865104	2.373381974	6.251681999	1.353981331	6.291564588	6.212052228	0.056632144	1.288532382	0.056934205	0.056331685	755	1.758805006	1.453188033	1.782892626	1.73504282	5.152847575	1.172622516	5.182797273	5.123070947	0.055485239	1.307436023	0.056029201	0.054946557	336	3.682306075	1.353422994	3.743606326	3.622009594	7.628292748	1.170973357	7.694260708	7.562890374	0.064492553	1.196409843	0.065126579	0.063864698
1058D	515.2941176	3765	2.292777676	1.679120645	2.312225506	2.27349342	5.897344247	1.319967169	5.924085823	5.870723385	0.059075572	1.248825482	0.059289892	0.058862026	1315	1.741106149	1.440096123	1.758705459	1.723682954	5.019260625	1.16889874	5.04090819	4.997706023	0.057134225	1.27549842	0.057518905	0.056752117	594	3.70663845	1.364355218	3.754191024	3.659688201	7.526712867	1.173957095	7.576405559	7.477346103	0.066237344	1.192220289	0.0667169	0.065761236
1059D	518.5882353	3451	2.337250712	1.641370783	2.35704944	2.31761829	5.997712432	1.310805087	6.025407878	5.970144286	0.058716147	1.240560923	0.058932	0.058501085	1262	1.800718906	1.422788491	1.818681901	1.78293333	5.127064773	1.165386383	5.149201631	5.105023083	0.057236547	1.25334545	0.057601537	0.056873871	538	3.634420536	1.355478295	3.68239263	3.587073394	7.587267971	1.176664818	7.640670654	7.534238534	0.064170844	1.201220242	0.064680077	0.063665621
1060D	521.8823529	3367	2.545679428	1.662540943	2.568079338	2.5234749	6.099474035	1.336328799	6.130026317	6.069074028	0.062358526	1.249824622	0.062598642	0.062119332	1249	1.897090318	1.448676381	1.917091264	1.877298042	5.102096382	1.184294844	5.126574206	5.077735432	0.060742929	1.272141444	0.061158049	0.060330627	627	3.831295676	1.350737338	3.877574664	3.785569028	7.527408501	1.171662526	7.575184135	7.479934182	0.068455469	1.209541425	0.068977541	0.067937349
1061D	526.2745098	2942	2.624178895	1.687958768	2.649629781	2.598972475	6.574027761	1.353450846	6.610813026	6.537447184	0.057448256	1.257994975	0.057691865	0.057205675	852	1.75748855	1.458727511	1.780369587	1.734901577	5.135760172	1.185603597	5.165803245	5.105891821	0.055720642	1.292201242	0.056212153	0.055233429	638	3.846015899	1.345543509	3.891474472	3.801088353	7.905728847	1.177366874	7.956999673	7.854788383	0.063845297	1.198115676	0.06430381	0.063390053
1062D	527.9215686	2204	2.730985619	1.687235054	2.761585006	2.700725285	6.635891679	1.363227538	6.679834314	6.592238116	0.058952359	1.276027978	0.059259241	0.058647066	602	1.803842296	1.468640836	1.832320911	1.775806307	5.10936306	1.195852422	5.146745173	5.072252462	0.057634049	1.314544416	0.058280068	0.056995191	520	3.936691229	1.36012173	3.990149113	3.883949545	7.981673379	1.184464019	8.04114881	7.922637851	0.064420061	1.210178337	0.064961242	0.063883389
1063D	531.2156863	2800	2.78394809	1.653798284	2.810541905	2.757605911	6.572812108	1.320033355	6.607391771	6.538413417	0.060962815	1.252072307	0.061222356	0.060704375	786	1.874859585	1.431929054	1.899023256	1.85100338	5.193944492	1.157841053	5.221167027	5.166863893	0.058445826	1.27943219	0.058961793	0.057934374	547	3.982291743	1.372276103	4.036543597	3.928769043	7.873577476	1.174764037	7.927987904	7.819540472	0.06651286	1.218781052	0.067077913	0.065952567
1064D	534.5098039	1803	2.804891254	1.728969011	2.841293265	2.768955618	7.357952012	1.364278096	7.411975867	7.304321921	0.051857468	1.266041901	0.052146363	0.051570174	334	1.503362053	1.464778976	1.535091368	1.472288563	5.14350908	1.203654302	5.195942924	5.091604361	0.047555968	1.300867167	0.048245363	0.046876424	363	3.719321089	1.388106272	3.783893693	3.655850424	8.255917887	1.188764331	8.331186763	8.181329034	0.057855724	1.2176477	0.058456803	0.057260826
1065D	537.8039216	2586	2.620328413	1.756996275	2.649531295	2.591447401	6.991482963	1.390252512	7.036929303	6.946330128	0.052303708	1.26855487	0.052548947	0.052059614	652	1.513723752	1.45524686	1.536129106	1.491645194	5.037196373	1.205208348	5.074152553	5.000509353	0.049407629	1.295387839	0.049910961	0.048909373	500	3.612938648	1.394485758	3.667068148	3.559608151	8.151030724	1.181250732	8.211977803	8.090535978	0.057289166	1.219482561	0.057799807	0.056783036
1066D	540	3360	2.556358109	1.72521723	2.580522414	2.532420081	6.271581561	1.341192794	6.303423796	6.239900178	0.060060202	1.246577276	0.060289003	0.059832269	1035	1.69864064	1.418436414	1.717197674	1.680284144	5.011764964	1.157741598	5.034634735	4.98899908	0.05586582	1.255329462	0.056262096	0.055472334	535	3.823771027	1.372941687	3.876529534	3.771730548	7.693190619	1.163517458	7.743728251	7.642982809	0.066124568	1.210490573	0.066672936	0.06558071
1067D	542.1595092	1711	2.69231175	1.776939402	2.729991535	2.655152027	7.301164588	1.377684748	7.357938479	7.244828764	0.050357927	1.271215597	0.050650927	0.050066623	313	1.4056701	1.437861943	1.434822273	1.37711023	5.10242915	1.169378998	5.147757063	5.057500367	0.045003744	1.319531954	0.045714627	0.044303915	377	3.697291803	1.395250949	3.761263	3.634408622	8.211966012	1.18089717	8.282591735	8.141942516	0.057975396	1.204898764	0.058534631	0.057421503
1068D	544.3190184	552	2.743168704	1.901762753	2.819253966	2.669136809	8.458950881	1.47385841	8.599762483	8.320444914	0.041144186	1.292029758	0.041595327	0.040697937	145	1.321751601	1.405323062	1.359633912	1.284924772	5.364524955	1.243023235	5.462322583	5.268478299	0.039253976	1.259273854	0.04001273	0.03850961	14	3.804508856	1.460446719	4.209778604	3.438253884	9.329897462	1.219916709	9.838968765	8.847165667	0.049262223	1.137186396	0.050984204	0.047598401
1069D	547.5582822	1610	2.112502514	1.753507773	2.142278654	2.083140241	6.460699978	1.374812973	6.51215778	6.409648785	0.047468836	1.260478176	0.047743488	0.047195764	492	1.411942824	1.398093401	1.433436268	1.390771661	5.175836344	1.170660398	5.212734916	5.13919896	0.044246306	1.259335417	0.044708669	0.043788724	147	3.165306377	1.446329133	3.263129904	3.070415447	7.692083953	1.191134791	7.803854541	7.581914198	0.054749535	1.211223497	0.055621752	0.053890997
1070D	550.797546	2381	2.130341159	1.580825252	2.150428582	2.110441375	5.935071214	1.29004543	5.966129004	5.904175101	0.054367701	1.249636325	0.05461657	0.054119966	869	1.661165439	1.382472935	1.679516739	1.643014656	5.073731251	1.147877351	5.097523947	5.050049607	0.053635509	1.269938691	0.05407207	0.053202473	234	3.052684669	1.352902618	3.113602072	2.992959111	7.208004622	1.154273294	7.275926448	7.140716856	0.058208991	1.216480479	0.05895947	0.057468065
1071D	554.0368098	4159	2.238806361	1.641567754	2.256079397	2.22166557	5.935646794	1.325553268	5.961643002	5.909763944	0.057127493	1.243884843	0.057321144	0.056934497	1631	1.707442267	1.380320005	1.721123784	1.693869507	5.014901883	1.160596522	5.033429975	4.996441993	0.056102611	1.251775662	0.056415437	0.05579152	464	3.401122261	1.422008989	3.457168577	3.345984547	7.562051365	1.201502638	7.626771773	7.497880171	0.060352257	1.209208834	0.060886856	0.059822353
1072D	557.2760736	1538	1.952280287	1.610396487	1.976144659	1.928704107	5.923948356	1.319220319	5.965944737	5.882247603	0.04996386	1.262548394	0.050261761	0.049667725	619	1.520815018	1.3801427	1.540637316	1.50124776	5.077847567	1.159405754	5.108124812	5.047749783	0.049044195	1.276801479	0.04952826	0.048564861	101	2.840552027	1.457108721	2.948973066	2.736117164	7.097277769	1.177572806	7.213654696	6.982778336	0.055436494	1.234214243	0.056609517	0.054287776
1073D	560.5153374	2462	2.057080575	1.602667583	2.076728237	2.037618797	5.981109809	1.290637091	6.011943568	5.950434189	0.051893068	1.271324252	0.05214474	0.051642611	936	1.57313959	1.408424068	1.590848289	1.555628017	5.134998574	1.152925409	5.158938648	5.111169594	0.04988701	1.288573289	0.050302145	0.049475301	149	3.113099906	1.491765227	3.216793304	3.012749066	7.470629837	1.21571583	7.591138797	7.352033952	0.056258473	1.238477489	0.057252919	0.0552813
1074D	568.6134969	1336	2.335174874	1.859887522	2.375156532	2.295866238	6.223988571	1.428105002	6.284964596	6.16360413	0.055494116	1.276013899	0.055865413	0.055125287	465	1.552932774	1.434157279	1.579118267	1.527181498	4.923871735	1.181668791	4.962135758	4.885902774	0.052447316	1.269657217	0.053031219	0.051869842	102	3.53553384	1.545611053	3.69129462	3.386345665	7.872386021	1.229922093	8.035364652	7.71271303	0.059064446	1.24021219	0.060336987	0.057818744
1075D	570.7730061	755	2.337437791	2.038361345	2.39881058	2.277635204	6.45321004	1.480429417	6.546012712	6.36172303	0.052614696	1.311330264	0.053136268	0.052098244	258	1.401987607	1.439478006	1.43414674	1.370549608	4.911805024	1.167802979	4.959471122	4.864597051	0.047524024	1.328350994	0.048371586	0.046691313	39	4.243977912	1.958370093	4.726217297	3.810943802	8.373003616	1.306154239	8.738869584	8.022455178	0.064637106	1.434254514	0.068479751	0.061010086
1076D	574.0122699	1594	2.135538097	1.989551695	2.17265239	2.099057807	5.831256099	1.494900048	5.89027576	5.772827806	0.05596221	1.296980325	0.056327893	0.055598902	629	1.483780651	1.436715365	1.505374259	1.462496789	4.743384147	1.176475149	4.774222076	4.712745408	0.052999035	1.300343027	0.05355694	0.052446943	81	3.875042013	1.785255297	4.132787914	3.63337072	7.918194399	1.313577677	8.161836881	7.681824993	0.064175297	1.314502851	0.066155143	0.062254702
1077D	577.2515337	1481	2.201419015	2.1166172	2.244732137	2.158941639	6.222578877	1.563740725	6.29529054	6.150707046	0.052333262	1.27465564	0.052664315	0.05200429	508	1.391577842	1.424136085	1.41357954	1.36991859	4.751336052	1.18158968	4.786641895	4.716290621	0.049580921	1.273782697	0.05011612	0.049051438	96	3.65472188	1.559772858	3.824358314	3.492609982	7.942086559	1.277688455	8.143227521	7.745913859	0.060253616	1.247602215	0.061629529	0.058908422
1078D	580.4907975	1263	2.15574774	2.066148038	2.200219736	2.112174635	5.8441419	1.522207365	5.91364515	5.775455524	0.056305072	1.287584789	0.056706968	0.055906025	455	1.500492624	1.449063887	1.526812704	1.474626264	4.750032064	1.17007513	4.785137824	4.715183854	0.053483493	1.313649426	0.054171912	0.052803822	63	4.037540665	1.623508846	4.291723204	3.798412396	7.712008572	1.259424733	7.939406103	7.491124077	0.069565893	1.241841824	0.071490379	0.067693213
1079D	583.7300613	1975	2.076773189	1.897265731	2.106917066	2.047060583	5.612343486	1.452010263	5.659640498	5.565441731	0.057637271	1.279713225	0.057958033	0.057318285	868	1.562770271	1.441516751	1.582289087	1.543492236	4.737320123	1.177041202	4.763602985	4.711182275	0.055927673	1.296807016	0.056423236	0.055436463	61	4.048455747	1.799199667	4.364645363	3.755171972	8.034944416	1.334311266	8.337203684	7.743643337	0.065591232	1.261027572	0.067568185	0.063672123
1080D	586.6268657	543	1.719993084	2.003310669	1.772049951	1.669465472	5.680713303	1.511395563	5.78230139	5.580909997	0.046876276	1.26408059	0.047350075	0.046407217	251	1.234380999	1.370180029	1.259164746	1.210085064	4.720876743	1.179341089	4.770286929	4.671978342	0.044406439	1.248574382	0.045033071	0.043788525	10	3.959248206	1.627291267	4.618318984	3.394232059	8.473548943	1.228129036	9.042463675	7.940427993	0.059230503	1.413014163	0.066073288	0.053096382
